# Supplementary material for: From Chains to Arrays: Substrate-Mediated Self-Assembly of Diboron Molecules
Source: Nanomaterials (Basel). 2024 Dec 5;14(23):1952. doi: 10.3390/nano14231952 (PMC11643644; doi:10.3390/nano14231952)
Supplement: Supplementary file 1 [file nanomaterials-14-01952-s001.zip]

Archive with 1 entries (1 files):
- nanomaterials-3301094-supplementary.pdf
